# Supplementary material for: Dynamic regulation of mRNA acetylation at synapses by spatial memory in mouse hippocampus
Source: eLife. 2026 Mar 23;14:RP108995. doi: 10.7554/eLife.108995 (PMC13008358; doi:10.7554/eLife.108995)
Supplement: Figure 2—source data 2. [file elife-108995-fig2-data2.zip]

Archive with 6 entries (5 files):
- Figure 2, Source Data 2/
- Figure 2, Source Data 2/a-tubulin.tif
- Figure 2, Source Data 2/GADPH.tif
- Figure 2, Source Data 2/Ponceau staining.tif
- Figure 2, Source Data 2/PSD95.tif
- Figure 2, Source Data 2/SYN1.tif
