# Supplementary material for: Dynamic regulation of mRNA acetylation at synapses by spatial memory in mouse hippocampus
Source: eLife. 2026 Mar 23;14:RP108995. doi: 10.7554/eLife.108995 (PMC13008358; doi:10.7554/eLife.108995)
Supplement: Figure 3—source data 1. [file elife-108995-fig3-data1.zip]

Archive with 1 entries (1 files):
- Figure 3, Source Data 1.pdf
