# Supplementary material for: Dynamic regulation of mRNA acetylation at synapses by spatial memory in mouse hippocampus
Source: eLife. 2026 Mar 23;14:RP108995. doi: 10.7554/eLife.108995 (PMC13008358; doi:10.7554/eLife.108995)
Supplement: Figure 5—source data 2. [file elife-108995-fig5-data2.zip]

Archive with 25 entries (24 files):
- Figure 5, Source Data 2/
- Figure 5, Source Data 2/Histone H3 (H).tif
- Figure 5, Source Data 2/Histone H3 (I).tif
- Figure 5, Source Data 2/Histone H3 (L).tif
- Figure 5, Source Data 2/NAT10 (B).tif
- Figure 5, Source Data 2/NAT10 (C).tif
- Figure 5, Source Data 2/NAT10 (D).tif
- Figure 5, Source Data 2/NAT10 (F).tif
- Figure 5, Source Data 2/NAT10 (I).tif
- Figure 5, Source Data 2/NAT10 (J).tif
- Figure 5, Source Data 2/NAT10 (K).tif
- Figure 5, Source Data 2/PCAF (L).tif
- Figure 5, Source Data 2/PCAF (M).tif
- Figure 5, Source Data 2/PCAF (N).tif
- Figure 5, Source Data 2/PSD95 (H).tif
- Figure 5, Source Data 2/PSD95 (K).tif
- Figure 5, Source Data 2/PSD95 (N).tif
- Figure 5, Source Data 2/SYN1 (B).tif
- Figure 5, Source Data 2/SYN1 (C).tif
- Figure 5, Source Data 2/SYN1 (D).tif
- Figure 5, Source Data 2/SYN1 (H).tif
- Figure 5, Source Data 2/α-tubulin (F).tif
- Figure 5, Source Data 2/α-tubulin (H).tif
- Figure 5, Source Data 2/α-tubulin (J).tif
- Figure 5, Source Data 2/α-tubulin (M).tif
