# Supplementary material for: Dynamic regulation of mRNA acetylation at synapses by spatial memory in mouse hippocampus
Source: eLife. 2026 Mar 23;14:RP108995. doi: 10.7554/eLife.108995 (PMC13008358; doi:10.7554/eLife.108995)
Supplement: Figure 5—figure supplement 1—source data 2. [file elife-108995-fig5-figsupp1-data2.zip]

Archive with 3 entries (2 files):
- Figure 5, figure supplement 1, Source Data 1/
- Figure 5, figure supplement 1, Source Data 1/arc.tif
- Figure 5, figure supplement 1, Source Data 1/SYN1.tif
