# Supplementary material for: Dynamic regulation of mRNA acetylation at synapses by spatial memory in mouse hippocampus
Source: eLife. 2026 Mar 23;14:RP108995. doi: 10.7554/eLife.108995 (PMC13008358; doi:10.7554/eLife.108995)
Supplement: Figure 6—source data 2. [file elife-108995-fig6-data2.zip]

Archive with 5 entries (4 files):
- Figure 6, Source Data 2/
- Figure 6, Source Data 2/ARC.tif
- Figure 6, Source Data 2/CaMKIIa.tif
- Figure 6, Source Data 2/GluN2B.tif
- Figure 6, Source Data 2/PSD95.tif
