# Supplementary material for: Dynamic regulation of mRNA acetylation at synapses by spatial memory in mouse hippocampus
Source: eLife. 2026 Mar 23;14:RP108995. doi: 10.7554/eLife.108995 (PMC13008358; doi:10.7554/eLife.108995)
Supplement: Figure 6—figure supplement 1—source data 2. [file elife-108995-fig6-figsupp1-data2.zip]

Archive with 6 entries (5 files):
- Figure 6-figure supplement 1, Source Data 2/
- Figure 6-figure supplement 1, Source Data 2/a-tubulin.tif
- Figure 6-figure supplement 1, Source Data 2/Ac-a-tubulin.tif
- Figure 6-figure supplement 1, Source Data 2/Ac-H3.tif
- Figure 6-figure supplement 1, Source Data 2/Histone H3.tif
- Figure 6-figure supplement 1, Source Data 2/NAT10.tif
